# Supplementary material for: A Comprehensive Analysis In Silico of KCS Genes in Maize Revealed Their Potential Role in Response to Abiotic Stress
Source: Plants (Basel). 2024 Dec 16;13(24):3507. doi: 10.3390/plants13243507 (PMC11676716; doi:10.3390/plants13243507)
Supplement: Supplementary file 1 [file plants-13-03507-s001.zip]

Archive with 5 entries (5 files):
- Supplementary figures.pdf
- Table S1 Characterization of the ZmKCS genes and ZmKCS proteins.xlsx
- Table S2 Secondary structural statistics of the ZmKCS proteins.xlsx
- Table S3 Primers of full-length CDSs for ZmKCS genes .xlsx
- Table S4 Primers of qRT-PCR for ZmKCS genes.xlsx
