# Supplementary material for: A Comprehensive Analysis In Silico of KCS Genes in Maize Revealed Their Potential Role in Response to Abiotic Stress
Source: Plants (Basel). 2024 Dec 16;13(24):3507. doi: 10.3390/plants13243507 (PMC11676716; doi:10.3390/plants13243507)
Supplement: Supplementary file 1 [file plants-13-03507-s001.zip › Table S1 Characterization of the ZmKCS genes and ZmKCS proteins.xlsx]

## Sheet: Sheet1
Table S1 Characterization of the ZmKCS genes and ZmKCS proteins.
Name	Gene_ID	mRNA_ID	Chr	Start	End	Strand	Length (aa)	MW(Da)	PI
ZmKCS1	Zm00001d027766	Zm00001d027766_T001	1	13137072	13140293	+	529	57121.7	10.02
ZmKCS2	Zm00001d027904	Zm00001d027904_T001	1	17186476	17190166	+	543	60294.6	9.25
ZmKCS3	Zm00001d028241	Zm00001d028241_T001	1	27700703	27702792	-	494	55510	9.5
ZmKCS4	Zm00001d028406	Zm00001d028406_T001	1	33752854	33754497	-	547	60645.4	9.28
ZmKCS5	Zm00001d030343	Zm00001d030343_T001	1	123707667	123709274	-	535	58866.1	9.11
ZmKCS6	Zm00001d031405	Zm00001d031405_T001	1	189254933	189255616	-	227	25453.1	8.38
ZmKCS7	Zm00001d032728	Zm00001d032728_T001	1	236340547	236344085	-	466	51741.5	9.29
ZmKCS8	Zm00001d032948	Zm00001d032948_T001	1	244409830	244413837	-	495	54249.1	9.61
ZmKCS9	Zm00001d005430	Zm00001d005430_T001	2	173721407	173735527	-	459	50926.4	7.18
ZmKCS10	Zm00001d044579	Zm00001d044579_T001	3	232296730	232298214	-	494	54298.3	8.47
ZmKCS11	Zm00001d044580	Zm00001d044580_T001	3	232375462	232376925	-	487	53767.9	8.42
ZmKCS12	Zm00001d048953	Zm00001d048953_T001	4	10603315	10607553	+	513	56035	9.78
ZmKCS13	Zm00001d051787	Zm00001d051787_T001	4	169781767	169783224	+	485	53512.4	8.83
ZmKCS14	Zm00001d014168	Zm00001d014168_T001	5	34952246	34956390	+	505	55106.9	9.36
ZmKCS15	Zm00001d016438	Zm00001d016438_T001	5	162295105	162296658	+	517	57566	9.06
ZmKCS16	Zm00001d017941	Zm00001d017941_T001	5	210498173	210500108	+	493	54460.5	9.09
ZmKCS17	Zm00001d018455	Zm00001d018455_T001	5	221156569	221157963	-	464	51017.3	9.15
ZmKCS18	Zm00001d037328	Zm00001d037328_T001	6	121453440	121454543	+	367	40308	8.56
ZmKCS19	Zm00001d039053	Zm00001d039053_T001	6	169331804	169333348	-	514	57033.6	9.54
ZmKCS20	Zm00001d039094	Zm00001d039094_T001	6	169955183	169956712	-	509	56586.7	9.56
ZmKCS21	Zm00001d021200	Zm00001d021200_T001	7	145766119	145767552	+	477	52084	9.01
ZmKCS22	Zm00001d009354	Zm00001d009354_T001	8	58290009	58291469	-	486	53822.8	8.46
ZmKCS23	Zm00001d009608	Zm00001d009608_T001	8	72951538	72953055	-	505	56291.7	9.64
ZmKCS24	Zm00001d045660	Zm00001d045660_T001	9	31624631	31625506	-	291	31757.2	9.21
ZmKCS25	Zm00001d046444	Zm00001d046444_T001	9	90216733	90219166	+	515	57848.8	9.25
ZmKCS26	Zm00001d047190	Zm00001d047190_T001	9	121408846	121410264	+	472	51682.7	8.2
ZmKCS27	Zm00001d047931	Zm00001d047931_T001	9	145651651	145653291	+	546	60371	9.37
ZmKCS28	Zm00001d048061	Zm00001d048061_T001	9	149108412	149109896	+	494	55164.4	9.43
ZmKCS29	Zm00001d048262	Zm00001d048262_T001	9	153408845	153413036	-	222	24360.9	10.26
