# Supplementary material for: A Comprehensive Analysis In Silico of KCS Genes in Maize Revealed Their Potential Role in Response to Abiotic Stress
Source: Plants (Basel). 2024 Dec 16;13(24):3507. doi: 10.3390/plants13243507 (PMC11676716; doi:10.3390/plants13243507)
Supplement: Supplementary file 1 [file plants-13-03507-s001.zip › Table S2 Secondary structural statistics of the ZmKCS proteins.xlsx]

## Sheet: Sheet1
Table S2 The secondary structural statistics of the ZmKCS proteins.
Protein	Alpha helix(%)	Extended strand(%)	Beta turn(%)	Random coil (%)
ZmKCS1	0.4278	0.1335	0.0681	0.3706
ZmKCS2	0.4494	0.1492	0.0534	0.3481
ZmKCS3	0.496	0.1316	0.0486	0.3239
ZmKCS4	0.4516	0.1463	0.0475	0.3547
ZmKCS5	0.4449	0.1664	0.0561	0.3327
ZmKCS6	0.4317	0.1366	0.0705	0.3612
ZmKCS7	0.4185	0.1481	0.0687	0.3648
ZmKCS8	0.4242	0.1576	0.0707	0.3475
ZmKCS9	0.4793	0.1242	0.0545	0.342
ZmKCS10	0.4615	0.1336	0.0486	0.3563
ZmKCS11	0.4764	0.1129	0.0534	0.3573
ZmKCS12	0.4172	0.1579	0.0526	0.3723
ZmKCS13	0.4804	0.1196	0.0515	0.3485
ZmKCS14	0.402	0.1703	0.0554	0.3723
ZmKCS15	0.4565	0.147	0.0464	0.3501
ZmKCS16	0.4767	0.1217	0.0527	0.3489
ZmKCS17	0.4116	0.1358	0.0603	0.3922
ZmKCS18	0.4278	0.1417	0.0681	0.3624
ZmKCS19	0.4436	0.1634	0.0506	0.3424
ZmKCS20	0.4735	0.1513	0.0452	0.3301
ZmKCS21	0.4864	0.1384	0.0524	0.3229
ZmKCS22	0.4712	0.1317	0.0638	0.3333
ZmKCS23	0.4337	0.1624	0.0594	0.3446
ZmKCS24	0.4296	0.1753	0.0653	0.3299
ZmKCS25	0.4563	0.1456	0.0466	0.3515
ZmKCS26	0.4364	0.1419	0.0636	0.3581
ZmKCS27	0.4524	0.1392	0.0513	0.3571
ZmKCS28	0.4474	0.1478	0.0567	0.3482
ZmKCS29	0.4234	0.1802	0.0495	0.3468
