# Supplementary material for: A Comprehensive Analysis In Silico of KCS Genes in Maize Revealed Their Potential Role in Response to Abiotic Stress
Source: Plants (Basel). 2024 Dec 16;13(24):3507. doi: 10.3390/plants13243507 (PMC11676716; doi:10.3390/plants13243507)
Supplement: Supplementary file 1 [file plants-13-03507-s001.zip › Table S3 Primers of full-length CDSs for ZmKCS genes .xlsx]

## Sheet: Sheet1
Table S3 Primers of full-length CDSs for ZmKCS genes
Gene name	Forward primer	Reverse primer
ZmKCS4	ATGGAGTCTGCTCCCGCC	TCAGACGTACGCCTTGGGA
ZmKCS22	ATGAACACGCTACTGCATGTCAAGT	TTATTTGTTGACAATTTCTGGGAGC
ZmKCS23	ATGGACGGAGTCTCCGCC	CTATTGCTGCGTGGGGAAG
ZmKCS28	ATGCCGACCGGCGGCGTG	TCAGAGGCTGACGACCTCCGGCA
