# Supplementary material for: A Comprehensive Analysis In Silico of KCS Genes in Maize Revealed Their Potential Role in Response to Abiotic Stress
Source: Plants (Basel). 2024 Dec 16;13(24):3507. doi: 10.3390/plants13243507 (PMC11676716; doi:10.3390/plants13243507)
Supplement: Supplementary file 1 [file plants-13-03507-s001.zip › Table S4 Primers of qRT-PCR for ZmKCS genes.xlsx]

## Sheet: Sheet1
Table S4 Primers of qRT-PCR for ZmKCS genes
Gene name	Forward primer	Reverse primer
Tubulin (Zm00001d013367)	GTGTCCTGTCCACCCACTCTCT	GGAACTCGTTCACATCAACGTTC
ZmKCS1	CGTCGTCACCCACAACCTC	TGCCCAGGTAGGCGTTGA
ZmKCS3	CATCCTCGTCGTCAACTGC	GGAACAGGCAGTTGGGAAG
ZmKCS4	TGAGGCGGCTCTGGATT	GCGTCGGGTTGAAGAGG
ZmKCS17	ACGTGATGGCGTACAACCTC	GCAGCGGAAGAGGCAGTT
ZmKCS19	TTCGGGAACCGCAAGT	CCGTCCTGCTCCTGGTA
ZmKCS23	ACGCTGCTGCCGCTGAT	GTCGGAGAAGCCGCAGAG
ZmKCS28	TGCCCTTCGCCACCTT	CGTCCTTGGGCTTGGTC
